# Supplementary material for: Development of a highly differentiated rat brain organoid model for exploring glioblastoma invasion dynamics and therapy
Source: Neuro Oncol. 2025 Nov 24;28(3):626–42. doi: 10.1093/neuonc/noaf271 (PMC13070497; doi:10.1093/neuonc/noaf271)
Supplement: noaf271_Supplementary_Data [file noaf271_supplementary_data.zip]

Archive with 5 entries (5 files):
- Supplementary Table 1_Reagents_Resources_rev.docx
- Suppl.Movie I.mov
- Suppl.Movie II.mov
- Suppl.Movie III.mov
- Supplementary Figures_rev.pdf
